# Supplementary material for: Use of Transcutaneous Electrical Nerve Stimulation (TENS) for the Recovery of Oral Function after Orthognathic Surgery
Source: J Clin Med. 2022 Jun 7;11(12):3268. doi: 10.3390/jcm11123268 (PMC9225233; doi:10.3390/jcm11123268)
Supplement: Supplementary file 1 [file jcm-11-03268-s001.zip]

Archive with 1 entries (1 files):
- jcm-1644067-supplementary.xlsx
