# Supplementary material for: Use of Transcutaneous Electrical Nerve Stimulation (TENS) for the Recovery of Oral Function after Orthognathic Surgery
Source: J Clin Med. 2022 Jun 7;11(12):3268. doi: 10.3390/jcm11123268 (PMC9225233; doi:10.3390/jcm11123268)
Supplement: Supplementary file 1 [file jcm-11-03268-s001.zip › jcm-1644067-supplementary.xlsx]

## Sheet: Bite Class II
	TENS Group	Sham TENS Group
N_PreS	604	665
N_1WpreT	388	480
N_1WposT	412	469
N_2WpreT	435	473
N_2WposT	420	493
N_3WpreT	491	463
N_3WposT	519	505
N_4WpreT	505	533
N_4WposT	598	562

## Sheet: Bite Class III
	TENS Group	Sham TENS Group
N_PreS	578	597
N_1WpreT	442	466
N_1WposT	467	472
N_2WpreT	423	495
N_2WposT	492	500
N_3WpreT	483	522
N_3WposT	468	523
N_4WpreT	502	567
N_4WposT	523	589

## Sheet: Opening_Class II
	TENS Group	Sham TENS Group
Jop_PreS	48.13	43.08
Jop_1WpreT	9.54	6.3
Jop_1WposT	11.76	7.05
Jop_2WpreT	11.33	9.1
Jop_2WposT	13.43	10.04
Jop_3WpreT	13.79	10.65
Jop_3WposT	15.35	11.49
Jop_4WpreT	17.26	12.46
Jop_4WposT	18.21	13.09

## Sheet: Opening_Class III
	TENS Group	Sham TENS Group
Jop_PreS	50.3283	49.0158
Jop_1WpreT	10.2775	10.1117
Jop_1WposT	12.3417	10.9508
Jop_2WpreT	12.84	11.44
Jop_2WposT	14.5917	12.1425
Jop_3WpreT	15.762	12.71
Jop_3WposT	17.0775	13.4642
Jop_4WpreT	19.442	15.965
Jop_4WposT	20.758	16.847

## Sheet: Pain Class II
	TENS Group	Sham TENS Group
Pain_PreS	1	0
Pain_1WpreT	2.82	1
Pain_1WposT	2.55	0.83
Pain_2WpreT	2.27	0.67
Pain_2WposT	2.45	0.67
Pain_3WpreT	1.45	0.5
Pain_3WposT	1.09	0.42
Pain_4WpreT	0.91	0.08
Pain_4WposT	0.73	0.08

## Sheet: Pain Class III
	TENS Group	Sham TENS Group
Pain_PreS	0.25	1.04
Pain_1WpreT	1.42	1.88
Pain_1WposT	1.42	1.75
Pain_2WpreT	1.33	1.96
Pain_2WposT	1.5	1.67
Pain_3WpreT	1.38	1.5
Pain_3WposT	1.21	1.17
Pain_4WpreT	1.17	1.08
	1	0.92

## Sheet: Horiz Inf Class II
	TENS Group	Sham TENS Group
Horiz_PreS	93.09	93.42
Horiz_1WpreT	101.73	99.94
Horiz_1WposT	96.55	96.08
Horiz_2WpreT	102	99.52
Horiz_2WposT	90.55	94.33
Horiz_3WpreT	99.36	97.25
Horiz_3WposT	98.09	97.25
Horiz_4WpreT	98.64	97.08
Horiz_4WposT	97.82	96.92

## Sheet: Horiz Inf Class III
	TENS Group	Sham TENS Group
Horiz_PreS	98.75	95.42
Horiz_1WpreT	101.75	97.77
Horiz_1WposT	95.83	94.42
Horiz_2WpreT	102	96.67
Horiz_2WposT	97.08	90.83
Horiz_3WpreT	98.75	96.25
Horiz_3WposT	97.92	96
Horiz_4WpreT	98.17	93.75
Horiz_4WposT	97.25	93.5

## Sheet: Vert Inf Class II
	TENS Group	Sham TENS Group
Vert_PreS	92.91	92
Vert_1WpreT	100.09	98.33
Vert_1WposT	95.18	94.58
Vert_2WpreT	101.64	99
Vert_2WposT	90.36	93.58
Vert_3WpreT	90	92.5
Vert_3WposT	89.36	92.17
Vert_4WpreT	88.45	91.67
Vert_4WposT	87.91	91.67

## Sheet: Vert Inf Class III
	TENS Group	Sham TENS Group
Vert_PreS	91.42	92.17
Vert_1WpreT	101.83	96.92
Vert_1WposT	94.92	93.33
Vert_2WpreT	100	94.17
Vert_2WposT	95.42	90
Vert_3WpreT	93.42	91.75
Vert_3WposT	93.17	91.5
Vert_4WpreT	93.75	90.08
Vert_4WposT	92.75	89.5
